# Supplementary material for: New species of Homidia (Collembola, Entomobryidae) from eastern China with description of the first instar larvae
Source: Zookeys. 2011 Dec 8;(152):21–42. doi: 10.3897/zookeys.152.1455 (PMC3234423; doi:10.3897/zookeys.152.1455)
Supplement: XML Treatment for Homidia jordanai [file zookeys.152.1455-treatment1.xml]

<!DOCTYPE tp:taxon-treatment
  PUBLIC "-//TaxonX//DTD Taxonomic Treatment Publishing DTD v0 20100105//EN" "tax-treatment-NSO.dtd">
<tp:taxon-treatment xmlns:tp="http://www.plazi.org/taxpub"><tp:treatment-meta><mixed-citation publication-type="journal"><person-group><name><surname>Pan</surname><given-names>Zhi-xiang</given-names></name><name><surname>Shi</surname><given-names>Shi-di</given-names></name><name><surname>Zhang</surname><given-names>Feng</given-names></name></person-group><article-title>New species of 
                    <italic>Homidia</italic> (Collembola, Entomobryidae) from eastern China with description of the first instar larvae
                </article-title><source>Zookeys</source><day>8</day><month>12</month><year>2011</year><volume>2011</volume><issue>152</issue><fpage>21</fpage><lpage>42</lpage><pub-id pub-id-type="doi">10.3897/zookeys.152.1455</pub-id></mixed-citation></tp:treatment-meta><tp:nomenclature><tp:taxon-name>
                        <tp:taxon-name-part taxon-name-part-type="genus">Homidia</tp:taxon-name-part>
                        <tp:taxon-name-part taxon-name-part-type="species">jordanai</tp:taxon-name-part>
                    <object-id xmlns:xlink="http://www.w3.org/1999/xlink" xlink:type="simple">urn:lsid:zoobank.org:act:7A40BC6A-99BB-4A02-AE92-0899F6556BD8</object-id>
                    <object-id xmlns:xlink="http://www.w3.org/1999/xlink" xlink:type="simple">http://species-id.net/wiki/Homidia_jordanai</object-id>
                    </tp:taxon-name><tp:taxon-status xmlns:xlink="http://www.w3.org/1999/xlink" xlink:type="simple">sp. n.</tp:taxon-status><xref ref-type="fig" rid="F1">Figs 1</xref><xref ref-type="fig" rid="F2"/><xref ref-type="fig" rid="F3"/><xref ref-type="fig" rid="F4"/><xref ref-type="fig" rid="F5"/><xref ref-type="fig" rid="F6"/><xref ref-type="fig" rid="F7"/><xref ref-type="fig" rid="F8"/><xref ref-type="fig" rid="F9"/><xref ref-type="fig" rid="F10"/><xref ref-type="fig" rid="F11"/><xref ref-type="fig" rid="F12"/><xref ref-type="fig" rid="F13"/><xref ref-type="fig" rid="F14">–80</xref><xref ref-type="table" rid="T1">Tables 1</xref><xref ref-type="table" rid="T2"/><xref ref-type="table" rid="T3">–3</xref></tp:nomenclature><tp:treatment-sec sec-type="Holotype"><title>Holotype.</title><p>♂ on slide, Shaoxin City, Zhuji Country, Dongbaihu, Zhejiang Province, CHINA, <named-content xmlns:xlink="http://www.w3.org/1999/xlink" content-type="dwc:verbatimCoordinates" xlink:type="simple">29°34.48'N, 120°24.32'E</named-content>, 3.X.2009, collection number S4014, collected by Zhi-Xiang Pan and Chen-Chong Si, deposited in Taizhou University.
                    </p></tp:treatment-sec><tp:treatment-sec sec-type="Paratypes"><title>Paratypes.</title><p>2 ♂, 11 ♀ and 5 larvae on slide, numerous in alcohol, same data as holotype. 5 paratypes (1 ♂, 1 ♀ on slide, 1 larva and 2 adults in alcohol) deposited in School of Life Sciences, Nanjing University and others in Taizhou University, China.</p></tp:treatment-sec><tp:treatment-sec sec-type="Etymology"><title>Etymology.</title><p>Named after the famous Spanish entomologist Jordana Rafael (University of Navarra).</p></tp:treatment-sec><tp:treatment-sec sec-type="Description"><title>Description.</title><p><bold>Adult.</bold> Size. Maximum body length up to 2.3 mm.
                    </p><p>Habitus. Ground colour pale yellow in alcohol. Body dorsally without pigment. Coxa and trochanter of all legs with weak blue pigment. Eye patches dark. Antennae gradually darker from Ant. III to Ant. IV (<xref ref-type="fig" rid="F1">Figs 1, 2</xref>).
                    </p><p>Head. Ommatidia 8+8, G and H smaller than others, and sometimes invisible under LM, interocular setae as p, r, t (<xref ref-type="fig" rid="F2">Figs 5</xref>, <xref ref-type="fig" rid="F10">44</xref>). Antenna 3.9–4.6 times as long as cephalic diagonal, subequal to body in length, antennal segment ratio as I : II : III : IV = 1 : 1.3–1.5 : 1.3–1.4 : 2.4–3.1. Basal Ant. I with 2 dorsal and 4 ventral spiny setae (<xref ref-type="fig" rid="F4">Figs 5</xref>, <xref ref-type="fig" rid="F10">45, 46</xref>). Basal Ant. II with 5 smooth setae (<xref ref-type="fig" rid="F10">Figs 47, 48</xref>); distal Ant. II with 4 s (2–3 longer, 1–2 shorter) (<xref ref-type="fig" rid="F11">Figs 52, 53</xref>). Ant. III organ with 2 rod-like s and 3 small s (<xref ref-type="fig" rid="F11">Figs 54–56</xref>); those s also with obvious ridges on surface under SEM. Distal Ant. IV with several types of s (<xref ref-type="fig" rid="F11">Figs 57</xref><xref ref-type="fig" rid="F12">–62</xref>); apical bulb bilobed (<xref ref-type="fig" rid="F2">Fig. 6</xref>). Dorsal cephalic chaetotaxy with 4An and 7S mac. Clypeus with many ciliate setae (<xref ref-type="fig" rid="F2">Fig. 5</xref>). Labral papillae absent. Prelabral and labral setae as 4/5, 5, 4, all smooth, labium intrusion U-shaped (<xref ref-type="fig" rid="F2">Fig. 7</xref>). Maxillary outer lobe with 1 apical seta, 1 subapical seta and 3 sublobal hairs on sublobal plate; subapical seta slightly longer than apical one (<xref ref-type="fig" rid="F10">Fig. 49</xref>). Labial palp with five papillae A–E, with 0, 5, 0, 4, 4 guard setae, respectively, and 5 smooth proximal smooth setae; lateral process differentiated with blunt tip reaching apex of papilla E (<xref ref-type="fig" rid="F2">Figs 8</xref>, <xref ref-type="fig" rid="F10">50, 51</xref>). Hyaline plate with 1 main (H) and 2 accessorial (h<sub>1</sub>, h<sub>2</sub>) setae. Setal formula of labial base as MREL<sub>1</sub>L<sub>2</sub>, seta E smooth, others ciliate (<xref ref-type="fig" rid="F2">Fig. 9</xref>).
                    </p><p>Thorax. Complete s-chaetae of dorsal body as 32/223(&gt;47)3 (examined specimens mostly with 47 s-chaetae on Abd. IV, but some lost during preparation), ms as 10/10100. Th. II with 3 medio-medial (m1, m2, m2i), 3 medio-sublateral (m4, m4i, m4p), 17–18 posterior mac and 3 s-chaetae (ms antero-internal to s); seta p1i2 rarely present, seta p6 as mic. Th. III with 29–32 mac and 2 s-chaetae; setae p1i2 and p4 absent (<xref ref-type="fig" rid="F3">Fig. 10</xref>). Numerous setae on hind leg (<xref ref-type="fig" rid="F4">Figs 15–19</xref>); pseudopores on coxa shown in <xref ref-type="fig" rid="F12">Fig. 63</xref>, but their number unclearly seen. Coxal macrochaetal formula as 3/4+1, 2+1/4+2 (<xref ref-type="fig" rid="F3">Fig. 11</xref>). Trochanteral organ with 36–64 smooth spiny setae (<xref ref-type="fig" rid="F4">Fig. 16</xref>). Inner <!--PageBreak-->differentiated tibiotarsal setae slightly ciliate, most distal smooth seta present on hind leg (<xref ref-type="fig" rid="F4">Figs 18, 19</xref>, <xref ref-type="fig" rid="F12">65</xref>). Tenent hairclavate and subequal to inner edge of unguis in length (<xref ref-type="fig" rid="F4">Figs 19</xref>, <xref ref-type="fig" rid="F12">66</xref>). Unguis with 4 inner, 2lateral and 1 outer teeth, all tiny. Unguiculus lanceolate with outer edge slightly serrate (<xref ref-type="fig" rid="F12">Fig. 65</xref>). Pretarsus with 1 pair of small spines (<xref ref-type="fig" rid="F4">Figs 19</xref>, <xref ref-type="fig" rid="F12">67</xref>).<!--PageBreak-->
                    </p><p>Abdomen. Abd. I with 9 (a2, a3, m2–4, m2i, m4i, m4p, a5) mac and 2 s-chaetae (ms anterio-external to s) (<xref ref-type="fig" rid="F13">Figs 68, 69</xref>). Abd. II with 6 (a2, a3, m3, m3e, m3ea, m3ep) inner, 1 (m5) lateral mac, and 2 s-chaetae. Abd. III with 1 (m3) inner and 4 (am6, pm6, m7a, p6) lateral mac, and 3 s-chaetae (<xref ref-type="fig" rid="F3">Fig. 12</xref>). Abd. IV with more than 47 s-chaetae (2 of normal length and others elongated), 6–9 mac on anterior part and irregularly arranged in a transverse row; posterior part with 2 (3) (B5 and A6, A6 rarely as mic, B4 sometimes present) mac and 1 (B6) mic (<xref ref-type="fig" rid="F3">Fig. 13</xref>). Abd. V with 3 s-chaetae; m3a absent, a5i sometimes absent (<xref ref-type="fig" rid="F3">Fig. 14</xref>). Anterior face of ventral tube with many ciliate setae, including 4+4 mac, line connecting proximal (Pr) and external-distal (Ed) (Chnd and Li 1997) mac oblique to median furrow(<xref ref-type="fig" rid="F5">Fig. 20</xref>); posterior face with 5 or 6 (median with 1 or 2 small) smooth and numerous ciliate setae (<xref ref-type="fig" rid="F5">Fig. 21</xref>); lateral <!--PageBreak--><!--PageBreak--><!--PageBreak-->flap with 6–7 smooth and 10–22 ciliate setae (<xref ref-type="fig" rid="F5">Figs 22</xref>, <xref ref-type="fig" rid="F13">74, 75</xref>). Furcula shown in <xref ref-type="fig" rid="F6">Figs 25–28</xref>. Manubrial plaque with 3 pseudopores, 2 inner and 5–6 outer ciliate setae (<xref ref-type="fig" rid="F6">Fig. 26</xref>). Dens with 20–40 spines (<xref ref-type="fig" rid="F6">Figs 26, 27</xref>, <xref ref-type="fig" rid="F14">77</xref>); basal sete (<xref ref-type="bibr" rid="B15">Szeptycki 1973</xref>) bs<sub>1</sub> and bs<sub>2</sub> spiny and multilaterally ciliate, bs<sub>1</sub> shorter than bs<sub>2</sub>; proximal-inner seta (pi) spiny, shorter and thicker than bs<sub>1</sub> and bs<sub>2</sub> (<xref ref-type="fig" rid="F6">Figs 26, 27</xref>). Mucro bidentate with subapical tooth obviously larger than apical one; basal spine short, with tip only reaching apex of subapical tooth (<xref ref-type="fig" rid="F6">Figs 28</xref>, <xref ref-type="fig" rid="F14">76</xref>). Tenaculum with 4+4 teeth and 1 large, multilaterally ciliate basal seta (<xref ref-type="fig" rid="F5">Fig. 23</xref>). Genital plate papillate (<xref ref-type="fig" rid="F5">Fig. 24</xref>).
                    </p></tp:treatment-sec><tp:treatment-sec sec-type="The first instar larva"><title>The first instar larva.</title><p>Size. Body length up to 0.7 mm.</p><p>Habitus. Ground colour pale white in alcohol. Eye patches dark. Distal antennae slightly pigmented (<xref ref-type="fig" rid="F1">Figs 3, 4</xref>).
                    </p><p>Head. Antenna 1.3–1.8 times as long as cephalic diagonal, antennal segment ratio as I : II : III : IV = 1 : 1.4–2.2 : 1.5–2.5 : 3.3–4.3. Ant. I with 11 ciliate and 1 basal spiny setae. Ant. II with 25 ciliate setae. Ant. III with 38 ciliate setae and 5 s-chaetae of Ant. III organ (<xref ref-type="fig" rid="F7">Figs 30</xref>, <xref ref-type="fig" rid="F14">78</xref>). Ant. IV with numerous ciliate setae and some s-chaetae (<xref ref-type="fig" rid="F7">Figs 31</xref>, <xref ref-type="fig" rid="F14">79</xref>). Dorsal cephalic chaetotaxy as 3An and 5S mac (<xref ref-type="fig" rid="F7">Fig. 29</xref>). Labium with 3 smooth proximal setae. Setal formula of labial base as MEL<sub>1</sub>L<sub>2</sub>, seta E smooth, all others ciliate (<xref ref-type="fig" rid="F7">Fig. 32</xref>). Ommatidia, Ant. IV apical bulb, interocular setae, labral papillae, labrum, maxillary outer lobe, labial palp, hyaline plate same as adults.
                    </p><p>Chaetotaxy. Complete s-chaetae of body as 32/223(50–53)3, ms as 10/10100. Th. II with 13 (a1–6, m1, m4, m6, p1–3, p5) mac, 6 (a7, m2, m5, m7, p4, p6) mic a<!--PageBreak--><!--PageBreak-->nd 3 s-chaetae (ms anterior to s), m1 rarely as mic. Th. III with 9 (a2–6, m6, p1–3) mac, 9 (a1, a7, m1, m4, m5, m7, p4, p6) mic and 2 s-chaetae. Abd. I with 3 (m2–4) mac, 9 (a1–3, a5, a6, m5, m6, p5, p6) mic and 2 s-chaetae (ms antero-external to s). Abd. II with 2 (m3, m5) mac, 13 (a1–3, a6, a7, m4, m6, m7, p4, p7, el) mic, 1 additional mic on lateral and 2 s-chaetae. Abd. III with 1 (m3) mac central, 13 (a1–3, a6, a7, m4, am6, pm6, m7, p4) mic, 3 s-chaetae and 5 lateral additional mic (<xref ref-type="fig" rid="F8">Fig. 33</xref>). Abd. IV with 2 (B5, E3) mac, 27 (A1–4, A6, B1–4, B6, C1–4, T1, T3, T5, D1–3, E1, E4, F1–3) mic and 50–53 s-chaetae (48–51 elongated and 2 of normal length); setae A5 and E2 absent (<xref ref-type="fig" rid="F8">Fig. 34</xref>). Abd. V with total 14 setae and 3 s-chaetae. Abd. VI with 21+21 setae; 3 on middle line (<xref ref-type="fig" rid="F8">Fig. 35</xref>).
                    </p><p><!--PageBreak-->Leg. Coxa I–III with 2, 3, 5 ciliate setae. Trochanter I–III with 4, 5, 4 ciliate and 2, 1, 0 smooth setae, 1 spine on trochanter III. Femur I–III with 10, 16, 14 ciliate and 3, 1, 3 smooth setae. Tita I–III with 38, 41, 46 ciliate setae and 1 tenent hair respectively, 1 supraempodial seta on Tita III (<xref ref-type="fig" rid="F9">Figs 38–41</xref>). Unguis with 4 minute inner and 2lateral teeth. Unguiculus lanceolate with outer edge slightly serrate (<xref ref-type="fig" rid="F14">Fig. 80</xref>).
                    </p><p>Ventral tube. Anterior face without seta; posterior face with 2 apical smooth setae; lateral flap with 2 smooth setae (<xref ref-type="fig" rid="F8">Fig. 36</xref>).
                    </p><p>Furcula. Manubrum with 24+24 ciliate setae. Manubrial plaque not seen. Dorsal dens with 14–15 (8 in outer 6–7 in inner row) setae, ventral side with about 55 ciliate setae, inner of dens without dental spine, basal setae (bs<sub>1</sub> and bs<sub>2</sub>) absent (<xref ref-type="fig" rid="F9">Figs 42, 43</xref>).<!--PageBreak--><!--PageBreak--><!--PageBreak--><!--PageBreak--><!--PageBreak--><!--PageBreak--> Mucro bidentate with subapical tooth obviously larger than apical one; basal spine absent. Tenaculum with 4+4 teeth but without setae on corpus (<xref ref-type="fig" rid="F8">Fig. 37</xref>).
                    </p></tp:treatment-sec><tp:treatment-sec sec-type="Ecology"><title>Ecology.</title><p>In the leaf litter of <italic><tp:taxon-name>Cunninghamia lanceolata</tp:taxon-name></italic> (Lambert) and <italic><tp:taxon-name>Dicranopteris dichotoma</tp:taxon-name></italic> (Thunberg).
                    </p></tp:treatment-sec><tp:treatment-sec sec-type="Remarks"><title>Remarks.</title><p>The new species is characterized by weak pigment on dorsal body, long antennae subequal to body in length, labial basal seta L<sub>1</sub> ciliate, absence of setae m2i2 on Th. II, a1 on Abd. I, a2 on Abd. III, A4–5 on Abd. IV, and dental basal seta pi spiny and shorter than bs. It is similar to <italic><tp:taxon-name>Homidia unichaeta</tp:taxon-name></italic> Pan, Shi &amp; Zhang, 2010 <!--PageBreak--><!--PageBreak-->and <italic><tp:taxon-name>Homidia tibetensis</tp:taxon-name></italic> Chen &amp; Zhong, 1998 in colour pattern, cephalic chaetotaxy, labrum, coxal formula, chaetotaxy of Abd. II and claw. However, it can be distinguished from them by the length of antennae, labial setal formula, chaetotaxy on Th. II, Abd. I, Abd. III–IV and seta pi on basal dens. Additional differences are listed in <xref ref-type="table" rid="T1">Table 1</xref>.
                    </p></tp:treatment-sec><tp:treatment-sec sec-type="Differences between the first instar larvae and adults"><title>Differences between the first instar larvae and adults.</title><p>Some characters are principally same in the first instar larvae and adults: ommatidia, interocular setae, Ant. III organ, apical bulb on Ant. IV, labrum and labral papillae, labial palp, maxillary outer lobe, claw, bothriotricha and s-chaetoxic pattern on terga.</p><p>Characters that develop after the first instar: s on distal part of Ant. II, smooth setae on base of Ant. II, labial seta R, smooth spiny setae on trochanteral organ, mac on anterior face of ventral tube, seta on corpus of tenaculum, pseudopores on manubral plaque, basal spine on mucro and genital plate.</p><p>Chaetotaxy become more complicated during postembryonal development, detailed differences between the first instar larvae and adults (apart from chaetotaxy of body tergites) are listed in <xref ref-type="table" rid="T2">Table 2</xref>. Tergal chaetotaxy of adults becomes much more complicated than that of primary chaetotaxy. In addition to numerous secondary common mic and mac on terga, some primary mic are transformed into mac: m2, m5 and p4 on Th. II, a1, m5, p5 and p6 on Th. III, a2, a3 and a5 on Abd. I, a2 and a3 on Abd. II, am6 and p6 on Abd. III, A6 and B4 on Abd. IV (homology of lateral setae difficult to determine).
                    </p><fig id="F1" position="float" orientation="portrait"><label>Figures 1–4.</label><caption><p>Habitus of <italic><tp:taxon-name>Homidia jordanai</tp:taxon-name></italic> sp. n. <bold>1–2</bold> adults, lateral view <bold>3–4</bold> the first instar larvae <bold>3</bold> dorsal view <bold>4</bold> lateral view.</p></caption><graphic xmlns:xlink="http://www.w3.org/1999/xlink" xlink:href="ZooKeys-152-021-g001.jpg" position="float" orientation="portrait" xlink:type="simple"/></fig><fig id="F2" position="float" orientation="portrait"><label>Figures 5–9.</label><caption><p><italic><tp:taxon-name>Homidia jordanai</tp:taxon-name></italic> sp. n. <bold>5</bold> dorsal cephalic chaetotaxy <bold>6</bold> apical bulb of Ant. IV <bold>7</bold> labrum <bold>8</bold> labial palp <bold>9</bold> labial base.</p></caption><graphic xmlns:xlink="http://www.w3.org/1999/xlink" xlink:href="ZooKeys-152-021-g002.jpg" position="float" orientation="portrait" xlink:type="simple"/></fig><fig id="F3" position="float" orientation="portrait"><label>Figures 10–14</label><caption><p><bold>.</bold> <italic><tp:taxon-name>Homidia jordanai</tp:taxon-name></italic> sp. n. <bold>10</bold> dorsal chaetotaxy of Th. II–III <bold>11</bold> coxal chaetotaxy formula (<bold>A</bold> fore leg <bold>B</bold> mid leg <bold>C</bold> hind leg) <bold>12–14</bold> dorsalchaetotax <bold>12</bold> Abd. I<bold>–</bold>III <bold>13</bold> Abd. IV <bold>14</bold> Abd. V.</p></caption><graphic xmlns:xlink="http://www.w3.org/1999/xlink" xlink:href="ZooKeys-152-021-g003.jpg" position="float" orientation="portrait" xlink:type="simple"/></fig><fig id="F4" position="float" orientation="portrait"><label>Figures 15–19.</label><caption><p>Hind leg of <italic><tp:taxon-name>Homidia jordanai</tp:taxon-name></italic> sp. n. <bold>15</bold> coxa, trochanter and femur <bold>16</bold> trochanteral organ  <bold>17</bold> basal Tita <bold>18</bold> apical Tita <bold>19</bold> apical Tita and claw.</p></caption><graphic xmlns:xlink="http://www.w3.org/1999/xlink" xlink:href="ZooKeys-152-021-g004.jpg" position="float" orientation="portrait" xlink:type="simple"/></fig><fig id="F5" position="float" orientation="portrait"><label>Figures 20–24.</label><caption><p><italic><tp:taxon-name>Homidia jordanai</tp:taxon-name></italic> sp. n. <bold>20–22</bold> ventral tube <bold>20</bold> anterior face <bold>21</bold> posterior face <bold>22</bold> lateral flap <bold>23</bold> tenaculum <bold>24</bold> genital plate and spermary.</p></caption><graphic xmlns:xlink="http://www.w3.org/1999/xlink" xlink:href="ZooKeys-152-021-g005.jpg" position="float" orientation="portrait" xlink:type="simple"/></fig><fig id="F6" position="float" orientation="portrait"><label>Figures 25–28.</label><caption><p>Furcula of <italic><tp:taxon-name>Homidia jordanai</tp:taxon-name></italic> sp. n. <bold>25</bold> manubrium <bold>26</bold> manubrial plaque and base of dens  <bold>27</bold> inner side of dens (triangles representing spines) <bold>28</bold> apical dens and mucro.</p></caption><graphic xmlns:xlink="http://www.w3.org/1999/xlink" xlink:href="ZooKeys-152-021-g006.jpg" position="float" orientation="portrait" xlink:type="simple"/></fig><fig id="F7" position="float" orientation="portrait"><label>Figures 29–32.</label><caption><p>The first instar larval <italic><tp:taxon-name>Homidia jordanai</tp:taxon-name></italic> sp. n. <bold>29</bold> dorsal cephalic chaetotaxy <bold>30</bold> Ant. I–III  <bold>31</bold> Ant. IV <bold>32</bold> labal base</p></caption><graphic xmlns:xlink="http://www.w3.org/1999/xlink" xlink:href="ZooKeys-152-021-g007.jpg" position="float" orientation="portrait" xlink:type="simple"/></fig><fig id="F8" position="float" orientation="portrait"><label>Figures 33–37.</label><caption><p>The first instar larval <italic><tp:taxon-name>Homidia jordanai</tp:taxon-name></italic> sp. n. <bold>33–35</bold> dorsal chaetotaxy <bold>33</bold> Th. II–Abd. III  <bold>34</bold> Abd. IV <bold>35</bold> Abd. V–VI <bold>36</bold> ventral tube <bold>37</bold> tenaculum.</p></caption><graphic xmlns:xlink="http://www.w3.org/1999/xlink" xlink:href="ZooKeys-152-021-g008.jpg" position="float" orientation="portrait" xlink:type="simple"/></fig><fig id="F9" position="float" orientation="portrait"><label>Figures 38–43.</label><caption><p>The first instar larval <italic><tp:taxon-name>Homidia jordanai</tp:taxon-name></italic> sp. n. <bold>38</bold> hind leg <bold>39</bold> Tita I <bold>40</bold> Tita II <bold>41</bold> Tita III  <bold>42</bold> manubrium and dorsal dens <bold>43</bold> ventral dens.</p></caption><graphic xmlns:xlink="http://www.w3.org/1999/xlink" xlink:href="ZooKeys-152-021-g009.jpg" position="float" orientation="portrait" xlink:type="simple"/></fig><fig id="F10" position="float" orientation="portrait"><label>Figures 44–51.</label><caption><p>SEM photos of adult <italic><tp:taxon-name>Homidia jordanai</tp:taxon-name></italic> sp. n. <bold>44</bold> eye patches <bold>45</bold> base of Ant. I, dorsal side  <bold>46</bold> spiny setae on base of Ant. I, dorsal side <bold>47</bold> joint of Ant. I and Ant. II <bold>48</bold> spiny seta on base of Ant. II <bold>49</bold> maxillary outer lobe <bold>50</bold> labial palp <bold>51</bold> micro-architecture of proximal setae.</p></caption><graphic xmlns:xlink="http://www.w3.org/1999/xlink" xlink:href="ZooKeys-152-021-g010.jpg" position="float" orientation="portrait" xlink:type="simple"/></fig><fig id="F11" position="float" orientation="portrait"><label>Figures 52–59.</label><caption><p>SEM photos of adult <italic><tp:taxon-name>Homidia jordanai</tp:taxon-name></italic> sp. n. <bold>52</bold> distal part of Ant. II <bold>53</bold> s on distal part of Ant. II <bold>54</bold> Ant. III organ <bold>55</bold> internal two s of Ant. III organ <bold>56</bold> external s of Ant. III organ <bold>57</bold> Ant. IV <bold>58–59</bold> s on Ant. IV.</p></caption><graphic xmlns:xlink="http://www.w3.org/1999/xlink" xlink:href="ZooKeys-152-021-g011.jpg" position="float" orientation="portrait" xlink:type="simple"/></fig><fig id="F12" position="float" orientation="portrait"><label>Figures 60–67.</label><caption><p>SEM photos of adult <italic><tp:taxon-name>Homidia jordanai</tp:taxon-name></italic> sp. n. <bold>60–62</bold> s of Ant. IV <bold>63</bold> pseudopores of coxa  <bold>64</bold> Tita and claw of hind leg <bold>65</bold> supraempodial seta and outer edge of unguiculus <bold>66</bold> distal part of tenent hair <bold>67</bold> spiny seta on pretarsus.</p></caption><graphic xmlns:xlink="http://www.w3.org/1999/xlink" xlink:href="ZooKeys-152-021-g012.jpg" position="float" orientation="portrait" xlink:type="simple"/></fig><fig id="F13" position="float" orientation="portrait"><label>Figures 68–75.</label><caption><p>SEM photos of adult <italic><tp:taxon-name>Homidia jordanai</tp:taxon-name></italic> sp. n. <bold>68</bold> lateral s-chaetae on Abd. I <bold>69</bold> lateral ms on Abd. I <bold>70</bold> three types of setae on Abd. IV <bold>71</bold> bothriotrichum on Abd. IV <bold>72</bold> elongate s-chaetae on Abd. IV <bold>73</bold> ciliate seta on Abd. IV <bold>74</bold> distal part of ventral tube <bold>75</bold> two types of setae on lateral flap of ventral tube.</p></caption><graphic xmlns:xlink="http://www.w3.org/1999/xlink" xlink:href="ZooKeys-152-021-g013.jpg" position="float" orientation="portrait" xlink:type="simple"/></fig><fig id="F14" position="float" orientation="portrait"><label>Figures 76–80.</label><caption><p>SEM photos of <italic><tp:taxon-name>Homidia jordanai</tp:taxon-name></italic> sp. n. <bold>76–77</bold> adult <bold>76</bold> partial mucro <bold>77</bold> dental spines <bold>78–80</bold> the first instar larva <bold>78</bold> Ant. III organ <bold>79</bold> distal part of Ant. IV <bold>80</bold> distal part of hind leg.</p></caption><graphic xmlns:xlink="http://www.w3.org/1999/xlink" xlink:href="ZooKeys-152-021-g014.jpg" position="float" orientation="portrait" xlink:type="simple"/></fig><table-wrap position="float" orientation="portrait" id="T1"><label>Table 1.</label><caption><p>Main differences between <italic><tp:taxon-name>Homidia jordanai</tp:taxon-name></italic> sp. n. and two similar species.</p></caption><table><tbody><tr><td rowspan="1" colspan="1">Characters</td><td rowspan="1" colspan="1"><italic>H. j</italic></td><td rowspan="1" colspan="1"><italic>H. u</italic></td><td rowspan="1" colspan="1"><italic>H. t</italic></td></tr><tr><td rowspan="1" colspan="1">Pigment on dorsal tergite</td><td rowspan="1" colspan="1">-</td><td rowspan="1" colspan="1">-</td><td rowspan="1" colspan="1">slight</td></tr><tr><td rowspan="1" colspan="1">Antenna length as long as cephalic diagonal</td><td rowspan="1" colspan="1">3.9–4.6</td><td rowspan="1" colspan="1">1.5–2.5</td><td rowspan="1" colspan="1">about 3.5 times</td></tr><tr><td rowspan="1" colspan="1">Seta L<sub>1</sub> on labial base
                                    </td><td rowspan="1" colspan="1">ciliate</td><td rowspan="1" colspan="1">smooth</td><td rowspan="1" colspan="1">smooth</td></tr><tr><td rowspan="1" colspan="1">Lateral prosess of labial papilla E</td><td rowspan="1" colspan="1">reach apex</td><td rowspan="1" colspan="1">not reach</td><td rowspan="1" colspan="1">?</td></tr><tr><td rowspan="1" colspan="1">Seta m2i2 on Th. II</td><td rowspan="1" colspan="1">-</td><td rowspan="1" colspan="1">+</td><td rowspan="1" colspan="1">-</td></tr><tr><td rowspan="1" colspan="1">Seta a1 on Abd. I</td><td rowspan="1" colspan="1">-</td><td rowspan="1" colspan="1">+</td><td rowspan="1" colspan="1">+</td></tr><tr><td rowspan="1" colspan="1">Seta a2 on Abd. III</td><td rowspan="1" colspan="1">-</td><td rowspan="1" colspan="1">+</td><td rowspan="1" colspan="1">+</td></tr><tr><td rowspan="1" colspan="1">Mac on posterior Abd. IV</td><td rowspan="1" colspan="1">2 (rarely 3)</td><td rowspan="1" colspan="1">1</td><td rowspan="1" colspan="1">2</td></tr><tr><td rowspan="1" colspan="1">“Eyebrow” setae on anterior Abd. IV</td><td rowspan="1" colspan="1">6–9</td><td rowspan="1" colspan="1">3–8 (usually 5–7)</td><td rowspan="1" colspan="1">10–12</td></tr><tr><td rowspan="1" colspan="1">Dental spines</td><td rowspan="1" colspan="1">20–40</td><td rowspan="1" colspan="1">19–23</td><td rowspan="1" colspan="1">39–54</td></tr><tr><td rowspan="1" colspan="1">Comparison of dental basal seta in length</td><td rowspan="1" colspan="1">bs &gt; pi</td><td rowspan="1" colspan="1">pi &gt; bs</td><td rowspan="1" colspan="1">bs &gt; pi</td></tr><tr><td rowspan="1" colspan="1">Type locality (China)</td><td rowspan="1" colspan="1">Zhejiang</td><td rowspan="1" colspan="1">Zhejiang</td><td rowspan="1" colspan="1">Tibet</td></tr></tbody></table><table-wrap-foot><fn><p><italic>H. j</italic>: <italic><tp:taxon-name>Homidia jordanai</tp:taxon-name></italic> sp. n.; <italic>H. u</italic>: <italic><tp:taxon-name>Homidia unichaeta</tp:taxon-name></italic>; <italic>H. t</italic>: <italic><tp:taxon-name>Homidia tibetensis</tp:taxon-name></italic>; -: absent; +: present;?: the character unclear.</p></fn></table-wrap-foot></table-wrap><table-wrap position="float" orientation="portrait" id="T2"><label>Table 2.</label><caption><p>Differences between the first instar larvae and adults (apart from chaetotaxy of body tergites).</p></caption><table><tbody><tr><td rowspan="1" colspan="1">Characters</td><td rowspan="1" colspan="1">First instar larvae</td><td rowspan="1" colspan="1">Adults</td></tr><tr><td rowspan="1" colspan="1">Ground colour</td><td rowspan="1" colspan="1">pale white</td><td rowspan="1" colspan="1">pale yellow</td></tr><tr><td rowspan="1" colspan="1">Cephalic chaetotaxy</td><td rowspan="1" colspan="1">3An, 5S</td><td rowspan="1" colspan="1">4An, 7S</td></tr><tr><td rowspan="1" colspan="1">Spiny setae on basal Ant. I</td><td rowspan="1" colspan="1">1</td><td rowspan="1" colspan="1">2 dorsal, 4 ventral</td></tr><tr><td rowspan="1" colspan="1">S on distal Ant. II</td><td rowspan="1" colspan="1">-</td><td rowspan="1" colspan="1">4</td></tr><tr><td rowspan="1" colspan="1">Proximal setae of labium</td><td rowspan="1" colspan="1">3</td><td rowspan="1" colspan="1">5</td></tr><tr><td rowspan="1" colspan="1">Seta R on labial base</td><td rowspan="1" colspan="1">-</td><td rowspan="1" colspan="1">+</td></tr><tr><td rowspan="1" colspan="1">Coxal macrochaetal formula</td><td rowspan="1" colspan="1">2/3/5</td><td rowspan="1" colspan="1">3/4+1, 3/4+2</td></tr><tr><td rowspan="1" colspan="1">Setae on trochanteral organ of hind leg</td><td rowspan="1" colspan="1">1</td><td rowspan="1" colspan="1">36–64</td></tr><tr><td rowspan="1" colspan="1">Inner tibiotarsal setae</td><td rowspan="1" colspan="1">strongly ciliate</td><td rowspan="1" colspan="1">thicker and slightly serrate</td></tr><tr><td rowspan="1" colspan="1">Setae on anterior face of ventral tube</td><td rowspan="1" colspan="1">-</td><td rowspan="1" colspan="1">4+4 mac and numerous mic</td></tr><tr><td rowspan="1" colspan="1">Setae on lateral flap of ventral tube</td><td rowspan="1" colspan="1">2 smooth</td><td rowspan="1" colspan="1">6–7 smooth and 10–24 ciliate</td></tr><tr><td rowspan="1" colspan="1">Setae on posterior face of ventral tube</td><td rowspan="1" colspan="1">2 smooth</td><td rowspan="1" colspan="1">5 or 6 smooth and numerous ciliate</td></tr><tr><td rowspan="1" colspan="1">Seta on tenaculum</td><td rowspan="1" colspan="1">-</td><td rowspan="1" colspan="1">1</td></tr><tr><td rowspan="1" colspan="1">“Eyebrow” setae on Abd. IV</td><td rowspan="1" colspan="1">-</td><td rowspan="1" colspan="1">6–9</td></tr><tr><td rowspan="1" colspan="1">Setae on manubrium</td><td rowspan="1" colspan="1">24+24</td><td rowspan="1" colspan="1">more than 24+24</td></tr><tr><td rowspan="1" colspan="1">Pseudopores on manubrial plaque</td><td rowspan="1" colspan="1">-</td><td rowspan="1" colspan="1">3</td></tr><tr><td rowspan="1" colspan="1">Ciliate setae on manubrial plaque</td><td rowspan="1" colspan="1">-</td><td rowspan="1" colspan="1">7–8</td></tr><tr><td rowspan="1" colspan="1">Basal setae (bs<sub>1 </sub>and bs<sub>2</sub>) on dens
                                    </td><td rowspan="1" colspan="1">-</td><td rowspan="1" colspan="1">+</td></tr><tr><td rowspan="1" colspan="1">The shape of proximal-inner seta (pi)</td><td rowspan="1" colspan="1">normal</td><td rowspan="1" colspan="1">spiny</td></tr><tr><td rowspan="1" colspan="1">Dental spines</td><td rowspan="1" colspan="1">-</td><td rowspan="1" colspan="1">20–40</td></tr><tr><td rowspan="1" colspan="1">Basal spine of mucro</td><td rowspan="1" colspan="1">-</td><td rowspan="1" colspan="1">+</td></tr><tr><td rowspan="1" colspan="1">Genital plate</td><td rowspan="1" colspan="1">-</td><td rowspan="1" colspan="1">papillate</td></tr></tbody></table><table-wrap-foot><fn><p>-: absent; +: present.</p></fn></table-wrap-foot></table-wrap><table-wrap position="float" orientation="portrait" id="T3"><label>Table 3.</label><caption><p>Morphological differences of the first instar larvae among six <tp:taxon-name>Entomobyridae</tp:taxon-name> species.</p></caption><table><tbody><tr><td rowspan="1" colspan="1">tergite</td><td rowspan="1" colspan="1">seta</td><td rowspan="1" colspan="1"><italic>H. j</italic></td><td rowspan="1" colspan="1"><italic>O. f</italic></td><td rowspan="1" colspan="1"><italic>H. n</italic></td><td rowspan="1" colspan="1"><italic>E. m</italic></td><td rowspan="1" colspan="1"><italic>P. a</italic></td><td rowspan="1" colspan="1"><italic>S. d</italic></td></tr><tr><td rowspan="1" colspan="1">Th. II</td><td rowspan="1" colspan="1">m1</td><td rowspan="1" colspan="1">mac</td><td rowspan="1" colspan="1">mac</td><td rowspan="1" colspan="1">mic</td><td rowspan="1" colspan="1">mac</td><td rowspan="1" colspan="1">mac</td><td rowspan="1" colspan="1">mac</td></tr><tr><td rowspan="1" colspan="1"/><td rowspan="1" colspan="1">m2</td><td rowspan="1" colspan="1">mic</td><td rowspan="1" colspan="1">mac</td><td rowspan="1" colspan="1">mic</td><td rowspan="1" colspan="1">mic</td><td rowspan="1" colspan="1">scale</td><td rowspan="1" colspan="1">mac</td></tr><tr><td rowspan="1" colspan="1"/><td rowspan="1" colspan="1">p5</td><td rowspan="1" colspan="1">mac</td><td rowspan="1" colspan="1">mac</td><td rowspan="1" colspan="1">mic</td><td rowspan="1" colspan="1">mic</td><td rowspan="1" colspan="1">mac</td><td rowspan="1" colspan="1">mac</td></tr><tr><td rowspan="1" colspan="1">Th. III</td><td rowspan="1" colspan="1">a2</td><td rowspan="1" colspan="1">mac</td><td rowspan="1" colspan="1">mic</td><td rowspan="1" colspan="1">mic</td><td rowspan="1" colspan="1">mic</td><td rowspan="1" colspan="1">mic</td><td rowspan="1" colspan="1">mac</td></tr><tr><td rowspan="1" colspan="1"/><td rowspan="1" colspan="1">a3</td><td rowspan="1" colspan="1">mac</td><td rowspan="1" colspan="1">mic</td><td rowspan="1" colspan="1">mic</td><td rowspan="1" colspan="1">mic</td><td rowspan="1" colspan="1">mic</td><td rowspan="1" colspan="1">mic</td></tr><tr><td rowspan="1" colspan="1"/><td rowspan="1" colspan="1">a4</td><td rowspan="1" colspan="1">mac</td><td rowspan="1" colspan="1">mac</td><td rowspan="1" colspan="1">mic</td><td rowspan="1" colspan="1">mic</td><td rowspan="1" colspan="1">mac</td><td rowspan="1" colspan="1">mac</td></tr><tr><td rowspan="1" colspan="1"/><td rowspan="1" colspan="1">m1</td><td rowspan="1" colspan="1">mic</td><td rowspan="1" colspan="1">mic</td><td rowspan="1" colspan="1">mic</td><td rowspan="1" colspan="1">mic</td><td rowspan="1" colspan="1">-</td><td rowspan="1" colspan="1">mic</td></tr><tr><td rowspan="1" colspan="1"/><td rowspan="1" colspan="1">m2</td><td rowspan="1" colspan="1">-</td><td rowspan="1" colspan="1">-</td><td rowspan="1" colspan="1">-</td><td rowspan="1" colspan="1">-</td><td rowspan="1" colspan="1">mac</td><td rowspan="1" colspan="1">-</td></tr><tr><td rowspan="1" colspan="1">Abd. I</td><td rowspan="1" colspan="1">m2</td><td rowspan="1" colspan="1">mac</td><td rowspan="1" colspan="1">mac</td><td rowspan="1" colspan="1">mac</td><td rowspan="1" colspan="1">mic</td><td rowspan="1" colspan="1">mac</td><td rowspan="1" colspan="1">mac</td></tr><tr><td rowspan="1" colspan="1"/><td rowspan="1" colspan="1">m4</td><td rowspan="1" colspan="1">mac</td><td rowspan="1" colspan="1">mac</td><td rowspan="1" colspan="1">mic</td><td rowspan="1" colspan="1">mac</td><td rowspan="1" colspan="1">mac</td><td rowspan="1" colspan="1">mac</td></tr><tr><td rowspan="1" colspan="1"/><td rowspan="1" colspan="1">m6</td><td rowspan="1" colspan="1">mic</td><td rowspan="1" colspan="1">mic</td><td rowspan="1" colspan="1">mic</td><td rowspan="1" colspan="1">mic</td><td rowspan="1" colspan="1">mic</td><td rowspan="1" colspan="1">mic</td></tr><tr><td rowspan="1" colspan="1">Abd. II</td><td rowspan="1" colspan="1">a2</td><td rowspan="1" colspan="1">mic</td><td rowspan="1" colspan="1">mac</td><td rowspan="1" colspan="1">mic</td><td rowspan="1" colspan="1">mic</td><td rowspan="1" colspan="1">mac</td><td rowspan="1" colspan="1">mac</td></tr><tr><td rowspan="1" colspan="1"/><td rowspan="1" colspan="1">m5</td><td rowspan="1" colspan="1">mac</td><td rowspan="1" colspan="1">mac</td><td rowspan="1" colspan="1">mic</td><td rowspan="1" colspan="1">mac</td><td rowspan="1" colspan="1">mac</td><td rowspan="1" colspan="1">mac</td></tr><tr><td rowspan="1" colspan="1">Abd. III</td><td rowspan="1" colspan="1">pm6</td><td rowspan="1" colspan="1">mac</td><td rowspan="1" colspan="1">mac</td><td rowspan="1" colspan="1">mac</td><td rowspan="1" colspan="1">mac</td><td rowspan="1" colspan="1">mac</td><td rowspan="1" colspan="1">mac</td></tr><tr><td rowspan="1" colspan="1"/><td rowspan="1" colspan="1">p6</td><td rowspan="1" colspan="1">mic</td><td rowspan="1" colspan="1">mic</td><td rowspan="1" colspan="1">mic</td><td rowspan="1" colspan="1">mac</td><td rowspan="1" colspan="1">mic</td><td rowspan="1" colspan="1">mac</td></tr><tr><td rowspan="1" colspan="1">Abd. IV</td><td rowspan="1" colspan="1">A4</td><td rowspan="1" colspan="1">mic</td><td rowspan="1" colspan="1">-</td><td rowspan="1" colspan="1">-</td><td rowspan="1" colspan="1">mic</td><td rowspan="1" colspan="1">-</td><td rowspan="1" colspan="1">-</td></tr><tr><td rowspan="1" colspan="1"/><td rowspan="1" colspan="1">A5</td><td rowspan="1" colspan="1">-</td><td rowspan="1" colspan="1">-</td><td rowspan="1" colspan="1">-</td><td rowspan="1" colspan="1">-</td><td rowspan="1" colspan="1">mic</td><td rowspan="1" colspan="1">mic</td></tr><tr><td rowspan="1" colspan="1"/><td rowspan="1" colspan="1">B4</td><td rowspan="1" colspan="1">mic</td><td rowspan="1" colspan="1">-</td><td rowspan="1" colspan="1">-</td><td rowspan="1" colspan="1">mic</td><td rowspan="1" colspan="1">mic</td><td rowspan="1" colspan="1">mac</td></tr><tr><td rowspan="1" colspan="1"/><td rowspan="1" colspan="1">B5</td><td rowspan="1" colspan="1">mac</td><td rowspan="1" colspan="1">mic</td><td rowspan="1" colspan="1">mic</td><td rowspan="1" colspan="1">mac</td><td rowspan="1" colspan="1">mac</td><td rowspan="1" colspan="1">mac</td></tr><tr><td rowspan="1" colspan="1"/><td rowspan="1" colspan="1">B6</td><td rowspan="1" colspan="1">mic</td><td rowspan="1" colspan="1">mic</td><td rowspan="1" colspan="1">-</td><td rowspan="1" colspan="1">mic</td><td rowspan="1" colspan="1">mic</td><td rowspan="1" colspan="1">mic</td></tr><tr><td rowspan="1" colspan="1"/><td rowspan="1" colspan="1">E2</td><td rowspan="1" colspan="1">-</td><td rowspan="1" colspan="1">mac</td><td rowspan="1" colspan="1">mic</td><td rowspan="1" colspan="1">-</td><td rowspan="1" colspan="1">mic</td><td rowspan="1" colspan="1">mic</td></tr><tr><td rowspan="1" colspan="1"/><td rowspan="1" colspan="1">E3</td><td rowspan="1" colspan="1">mac</td><td rowspan="1" colspan="1">-</td><td rowspan="1" colspan="1">-</td><td rowspan="1" colspan="1">mac</td><td rowspan="1" colspan="1">mic</td><td rowspan="1" colspan="1">mac</td></tr></tbody></table><table-wrap-foot><fn><p><italic>H. j</italic>: <italic><tp:taxon-name>Homidia jordanai</tp:taxon-name></italic> sp. n.; <italic>O. f</italic>: <italic><tp:taxon-name>Orchesella flavescens</tp:taxon-name></italic> (Bourlet, 1839); <italic>H. n</italic>: <italic><tp:taxon-name>Heteromurus nitidus</tp:taxon-name></italic> (Templeton, R in Templeton, R &amp; Westwood, J. O, 1836); <italic>E. m</italic>: <italic><tp:taxon-name>Entomobryoides myrmecophila</tp:taxon-name></italic> (Reuter, 1884); <italic>P. a</italic>: <italic><tp:taxon-name>Pseudosinella alba</tp:taxon-name></italic> (Packard, 1873); <italic>S. d</italic>: <italic><tp:taxon-name>Seira dowlingi</tp:taxon-name></italic> (Wray, 1953); -: absent.</p></fn></table-wrap-foot></table-wrap></tp:treatment-sec><ref-list><ref id="B15"><mixed-citation xmlns:xlink="http://www.w3.org/1999/xlink" xlink:type="simple"><person-group><name name-style="western"><surname>Szeptycki</surname><given-names>A</given-names></name></person-group> (<year>1973</year>)<article-title> North Korean Collembola. I. The genus <italic>Homidia</italic> Börner, 1906 (Entomobryidae).</article-title><source>Acta Zoologica Cracoviensia </source><volume>31</volume>: <fpage>23</fpage>-<lpage>39</lpage>.</mixed-citation></ref></ref-list></tp:taxon-treatment>
